# Supplementary material for: Exploring the effects of hypoxia and reoxygenation time on hepatocyte apoptosis and inflammation
Source: PLoS One. 2024 Nov 21;19(11):e0310535. doi: 10.1371/journal.pone.0310535 (PMC11581257; doi:10.1371/journal.pone.0310535)
Supplement: S1 Data — (ZIP) [file pone.0310535.s002.zip]

Archive with 5 entries (5 files):
- Fig.3.xlsx
- Fig.4.xlsx
- Fig.5.xlsx
- Fig.1.xlsx
- Fig.2.xlsx
