# Supplementary material for: Exploring the effects of hypoxia and reoxygenation time on hepatocyte apoptosis and inflammation
Source: PLoS One. 2024 Nov 21;19(11):e0310535. doi: 10.1371/journal.pone.0310535 (PMC11581257; doi:10.1371/journal.pone.0310535)
Supplement: S1 Data — (ZIP) [file pone.0310535.s002.zip › Fig.3.xlsx]

## Sheet: A
			Bcl2
	Control			Model
6-12	6.47103	7.25875	6.43455	19.1565	18.3218	19.3007
12-12	7.33228	7.53465	7.16689	20.2637	20.7639	20.926
24-12	7.92146	7.7372	8.06892	21.8758	21.9255	21.8924
Test details	Mean 1	Mean 2	Mean Diff.	SE of diff.	Adjusted P Value
Model
6-12 vs. 12-12	18.93	20.65	-1.725	0.2744	0.0001
6-12 vs. 24-12	18.93	21.9	-2.972	0.2744	<0.0001
12-12 vs. 24-12	20.65	21.9	-1.247	0.2744	0.0018

## Sheet: B
			Caspase3
	Control			Model
6-12	1.58317	1.85197	1.74648	3.27828	3.29005	3.30311
12-12	1.64611	1.94198	1.91883	3.41114	3.42371	3.54564
24-12	1.94857	2.21118	2.02999	3.81316	3.81316	3.61089
Test details	Mean 1	Mean 2	Mean Diff.	SE of diff.	Adjusted P Value
Model
6-12 vs. 12-12	3.29	3.46	-0.1697	0.09592	0.2212
6-12 vs. 24-12	3.29	3.746	-0.4553	0.09592	0.0013
12-12 vs. 24-12	3.46	3.746	-0.2856	0.09592	0.0289

## Sheet: D
	Bcl2
6-12	12-12	24-12
0.536924	0.644151	1
1.00158	0.606072	1
0.915847	0.583723	1
Test details	Mean 1	Mean 2	Mean Diff.	SE of diff.	Adjusted P Value
6-12 vs. 12-12	0.8181	0.6113	0.2068	0.1174	0.26
6-12 vs. 24-12	0.8181	1	-0.1819	0.1174	0.3358
12-12 vs. 24-12	0.6113	1	-0.3887	0.1174	0.0373

## Sheet: E
	Caspase3
6-12	12-12	24-12
0.4602	0.593434	1
0.306119	0.56549	1
0.278446	0.908466	1
Test details	Mean 1	Mean 2	Mean Diff.	SE of diff.	Adjusted P Value
6-12 vs. 12-12	0.3483	0.6891	-0.3409	0.101	0.0344
6-12 vs. 24-12	0.3483	1	-0.6517	0.101	0.0016
12-12 vs. 24-12	0.6891	1	-0.3109	0.101	0.0493

## Sheet: F
	Caspase1
6-12	12-12	24-12
0.559044	0.729441	1
0.333173	0.714435	1
0.391892	0.733618	1
Test details	Mean 1	Mean 2	Mean Diff.	SE of diff.	Adjusted P Value
6-12 vs. 12-12	0.428	0.7258	-0.2978	0.05545	0.0041
6-12 vs. 24-12	0.428	1	-0.572	0.05545	0.0001
12-12 vs. 24-12	0.7258	1	-0.2742	0.05545	0.0062

## Sheet: G
				Bcl2
	Control				Model
6-12	1	1	1	1	1.07882	1.57261	1.18416	0.85827
12-12	1	1	1	1	1.12511	0.772285	0.636146	0.613493
24-12	1	1	1	1	4.52513	2.44067	2.90709	2.31766
		Test details	Mean 1	Mean 2	Mean Diff.	SE of diff.	Adjusted P Value
		Model
		6-12 vs. 12-12	1.173	0.7868	0.3867	0.3135	0.4496
		6-12 vs. 24-12	1.173	3.048	-1.874	0.3135	<0.0001
		12-12 vs. 24-12	0.7868	3.048	-2.261	0.3135	<0.0001

## Sheet: H
				Caspase1
	Control				Model
6-12	1	1	1	1	1.01629	0.733735	1.03957	0.801222
12-12	1	1	1	1	1.98613	2.05878	1.82359	1.37342
24-12	1	1	1	1	2.56899	2.05182	3.1738	2.41092
		Test details	Mean 1	Mean 2	Mean Diff.	SE of diff.	Adjusted P Value
		Model
		6-12 vs. 12-12	0.8977	1.81	-0.9128	0.1676	0.0001
		6-12 vs. 24-12	0.8977	2.551	-1.654	0.1676	<0.0001
		12-12 vs. 24-12	1.81	2.551	-0.7409	0.1676	0.0009

## Sheet: I
				Caspase3
	Control				Model
6-12	1	1	1	1	1.72023	1.11053	0.794245	1.57739
12-12	1	1	1	1	1.14212	1.51616	1.36482	0.76554
24-12	1	1	1	1	2.04172	1.68233	2.48356	1.69719
		Test details	Mean 1	Mean 2	Mean Diff.	SE of diff.	Adjusted P Value
		Model
		6-12 vs. 12-12	1.301	1.197	0.1034	0.1893	0.8496
		6-12 vs. 24-12	1.301	1.976	-0.6756	0.1893	0.0059
		12-12 vs. 24-12	1.197	1.976	-0.779	0.1893	0.0018
