# Supplementary material for: Exploring the effects of hypoxia and reoxygenation time on hepatocyte apoptosis and inflammation
Source: PLoS One. 2024 Nov 21;19(11):e0310535. doi: 10.1371/journal.pone.0310535 (PMC11581257; doi:10.1371/journal.pone.0310535)
Supplement: S1 Data — (ZIP) [file pone.0310535.s002.zip › Fig.4.xlsx]

## Sheet: A
			IL-1β
	Control			Model
24-6	14.8869	15.4307	16.8737	68.8968	70.1282	70.5564
24-12	14.9363	14.0995	14.3943	82.4302	78.3643	76.6534
24-24	13.9034	13.4142	12.4412	74.4613	72.6965	73.7661
Test details	Mean 1	Mean 2	Mean Diff.	SE of diff.	Adjusted P Value
Model
24-6 vs. 24-12	69.86	79.15	-9.289	1.161	<0.0001
24-6 vs. 24-24	69.86	73.64	-3.781	1.161	0.0175
24-12 vs. 24-24	79.15	73.64	5.508	1.161	0.0013

## Sheet: B
			TNF-α
	Control			Model
24-6	58.9869	61.854	62.395	261.834	259.429	264.017
24-12	53.6989	58.4528	57.7424	295.434	290.215	299.922
24-24	69.331	67.308	68.9623	276.76	289.673	276.76
Test details	Mean 1	Mean 2	Mean Diff.	SE of diff.	Adjusted P Value
Model
24-6 vs. 24-12	261.8	295.2	-33.43	3.258	<0.0001
24-6 vs. 24-24	261.8	281.1	-19.3	3.258	0.0002
24-12 vs. 24-24	295.2	281.1	14.13	3.258	0.0026

## Sheet: D
	IL-1β
24-6	24-12	24-24
0.371709	1	0.545435
0.446795	1	0.537629
0.463964	1	0.547628
Test details	Mean 1	Mean 2	Mean Diff.	SE of diff.	Adjusted P Value
24-6 vs. 24-12	0.4275	1	-0.5725	0.02326	<0.0001
24-6 vs. 24-24	0.4275	0.5436	-0.1161	0.02326	0.0059
24-12 vs. 24-24	1	0.5436	0.4564	0.02326	<0.0001

## Sheet: E
	IL-6
24-6	24-12	24-24
0.280285	1	0.547801
0.352457	1	0.609905
0.477973	1	0.41325
Test details	Mean 1	Mean 2	Mean Diff.	SE of diff.	Adjusted P Value
24-6 vs. 24-12	0.3702	1	-0.6298	0.06685	0.0002
24-6 vs. 24-24	0.3702	0.5237	-0.1534	0.06685	0.1326
24-12 vs. 24-24	1	0.5237	0.4763	0.06685	0.0009

## Sheet: F
	TNF-α
24-6	24-12	24-24
0.649416	1	0.764954
0.531116	1	0.668372
0.651096	1	0.668221
Test details	Mean 1	Mean 2	Mean Diff.	SE of diff.	Adjusted P Value
24-6 vs. 24-12	0.6105	1	-0.3895	0.04176	0.0002
24-6 vs. 24-24	0.6105	0.7005	-0.08997	0.04176	0.1586
24-12 vs. 24-24	1	0.7005	0.2995	0.04176	0.0009

## Sheet: G
					IL-1β
	Control				Model
24-6	1	1	1	1	1.65367	1.51137	1.11478	1.17116
24-12	1	1	1	1	2.26983	2.3137	2.14504	2.40122
24-24	1	1	1	1	1.48022	1.78276	1.41752	2.20878
		Test details	Mean 1	Mean 2	Mean Diff.	SE of diff.	Adjusted P Value
		Model
		24-6 vs. 24-12	1.363	2.282	-0.9197	0.1324	<0.0001
		24-6 vs. 24-24	1.363	1.722	-0.3596	0.1324	0.036
		24-12 vs. 24-24	2.282	1.722	0.5601	0.1324	0.0014

## Sheet: H
				IL-6
	Control				Model
24-6	1	1	1	1	1.25537	1.36568	1.66428	1.78516
24-12	1	1	1	1	1.98234	2.1972	2.04616	2.31314
24-24	1	1	1	1	1.35557	1.23886	1.93501	1.45062
		Test details	Mean 1	Mean 2	Mean Diff.	SE of diff.	Adjusted P Value
		Model
		24-6 vs. 24-12	1.518	2.135	-0.6171	0.1216	0.0002
		24-6 vs. 24-24	1.518	1.495	0.02261	0.1216	0.9811
		24-12 vs. 24-24	2.135	1.495	0.6397	0.1216	0.0001

## Sheet: I
				TNF-α
	Control				Model
24-6	1	1	1	1	2.23139	1.80181	1.62575	1.63281
24-12	1	1	1	1	3.16902	2.08104	2.30939	1.95343
24-24	1	1	1	1	1.91762	1.9178	1.98442	1.81191
		Test details	Mean 1	Mean 2	Mean Diff.	SE of diff.	Adjusted P Value
		Model
		24-6 vs. 24-12	1.823	2.378	-0.5553	0.1792	0.0163
		24-6 vs. 24-24	1.823	1.908	-0.085	0.1792	0.8842
		24-12 vs. 24-24	2.378	1.908	0.4703	0.1792	0.0433
