# Supplementary material for: Exploring the effects of hypoxia and reoxygenation time on hepatocyte apoptosis and inflammation
Source: PLoS One. 2024 Nov 21;19(11):e0310535. doi: 10.1371/journal.pone.0310535 (PMC11581257; doi:10.1371/journal.pone.0310535)
Supplement: S1 Data — (ZIP) [file pone.0310535.s002.zip › Fig.5.xlsx]

## Sheet: A
			Bcl2
	Control			Model
24-6	7.16689	7.33228	7.53465	20.2798	20.7639	19.7817
24-12	7.92146	7.7372	8.06892	21.8758	21.9255	21.8924
24-24	6.23419	7.18526	7.36906	21.056	21.3986	20.9422
Test details	Mean 1	Mean 2	Mean Diff.	SE of diff.	Adjusted P Value
Model
24-6 vs. 24-12	20.28	21.9	-1.623	0.285	0.0003
24-6 vs. 24-24	20.28	21.13	-0.8571	0.285	0.0273
24-12 vs. 24-24	21.9	21.13	0.7656	0.285	0.0484

## Sheet: B
			Caspase3
	Control			Model
24-6	1.64611	1.75335	1.85533	3.38376	3.43931	3.50045
24-12	1.94857	2.21118	2.02999	3.81316	3.81316	3.61089
24-24	2.05564	1.85197	1.91219	3.45522	3.53404	3.53076
Test details	Mean 1	Mean 2	Mean Diff.	SE of diff.	Adjusted P Value
Model
24-6 vs. 24-12	3.441	3.746	-0.3046	0.08096	0.0071
24-6 vs. 24-24	3.441	3.507	-0.0655	0.08096	0.7048
24-12 vs. 24-24	3.746	3.507	0.2391	0.08096	0.0302

## Sheet: D
	Bcl2
24-6	24-12	24-24
0.24198	1	0.559749
0.323731	1	0.514275
0.448008	1	0.485121
Test details	Mean 1	Mean 2	Mean Diff.	SE of diff.	Adjusted P Value
24-6 vs. 24-12	0.3379	1	-0.6621	0.05202	<0.0001
24-6 vs. 24-24	0.3379	0.5197	-0.1818	0.05202	0.0299
24-12 vs. 24-24	1	0.5197	0.4803	0.05202	0.0002

## Sheet: E
	Caspase1
24-6	24-12	24-24
0.429158	1	0.390295
0.613335	1	0.441462
0.964335	1	0.593677
Test details	Mean 1	Mean 2	Mean Diff.	SE of diff.	Adjusted P Value
24-6 vs. 24-12	0.6689	1	-0.3311	0.1375	0.1149
24-6 vs. 24-24	0.6689	0.4751	0.1938	0.1375	0.3945
24-12 vs. 24-24	1	0.4751	0.5249	0.1375	0.0206

## Sheet: F
	Caspase3
24-6	24-12	24-24
0.314636	1	0.594332
0.357159	1	0.496321
0.49216	1	0.494816
Test details	Mean 1	Mean 2	Mean Diff.	SE of diff.	Adjusted P Value
24-6 vs. 24-12	0.388	1	-0.612	0.0513	<0.0001
24-6 vs. 24-24	0.388	0.5285	-0.1405	0.0513	0.0754
24-12 vs. 24-24	1	0.5285	0.4715	0.0513	0.0002

## Sheet: G
				Bcl2
	Control				Model
24-6	1	1	1	1	1.22402	1.62947	1.62079	1.6192
24-12	1	1	1	1	2.74484	3.47896	3.26248	3.73814
24-24	1	1	1	1	2.1191	2.16264	2.18284	2.5599
		Test details	Mean 1	Mean 2	Mean Diff.	SE of diff.	Adjusted P Value
		Model
		24-6 vs. 24-12	1.523	3.306	-1.783	0.147	<0.0001
		24-6 vs. 24-24	1.523	2.256	-0.7328	0.147	0.0003
		24-12 vs. 24-24	3.306	2.256	1.05	0.147	<0.0001

## Sheet: H
				Caspase1
	Control				Model
24-6	1	1	1	1	1.46746	1.43805	1.40919	1.27765
24-12	1	1	1	1	2.21212	2.26624	1.51248	2.17778
24-24	1	1	1	1	1.77823	1.83534	1.61852	1.6067
		Test details	Mean 1	Mean 2	Mean Diff.	SE of diff.	Adjusted P Value
		Model
		24-6 vs. 24-12	1.398	2.042	-0.6441	0.1104	<0.0001
		24-6 vs. 24-24	1.398	1.71	-0.3116	0.1104	0.0289
		24-12 vs. 24-24	2.042	1.71	0.3325	0.1104	0.0195

## Sheet: I
				Caspase3
	Control				Model
24-6	1	1	1	1	1.85402	1.84079	2.1704	2.21719
24-12	1	1	1	1	2.399	2.74543	2.86432	2.4194
24-24	1	1	1	1	2.12745	2.21565	2.10822	2.04612
		Test details	Mean 1	Mean 2	Mean Diff.	SE of diff.	Adjusted P Value
		Model
		24-6 vs. 24-12	2.021	2.607	-0.5864	0.09124	<0.0001
		24-6 vs. 24-24	2.021	2.124	-0.1038	0.09124	0.5044
		24-12 vs. 24-24	2.607	2.124	0.4827	0.09124	0.0001
