# Supplementary material for: Exploring the effects of hypoxia and reoxygenation time on hepatocyte apoptosis and inflammation
Source: PLoS One. 2024 Nov 21;19(11):e0310535. doi: 10.1371/journal.pone.0310535 (PMC11581257; doi:10.1371/journal.pone.0310535)
Supplement: S1 Data — (ZIP) [file pone.0310535.s002.zip › Fig.1.xlsx]

## Sheet: B
	ALT				Test details	Mean 1	Mean 2	Mean Diff.	SE of diff.	Adjusted P Value
con-6-12-1	17.7				Model
con-6-12-2	18.5				6-12 vs. 12-12	51.73	76.6	-24.87	1.258	<0.0001
con-6-12-3	18.3				6-12 vs. 24-12	51.73	82.37	-30.63	1.258	<0.0001
6-12-1	50.6				12-12 vs. 24-12	76.6	82.37	-5.767	1.258	0.0017
6-12-2	51.2
6-12-3	53.4
con-12-12-1	19.5
con-12-12-2	18.5
con-12-12-3	18.3
12-12-1	72.4
12-12-2	75.2
12-12-3	76.4
con-24-12-1	20.3
con-24-12-2	20.1
con-24-12-3	19.9
24-12-1	85.4
24-12-2	81.2
24-12-3	80.5

## Sheet: C
	AST				Test details	Mean 1	Mean 2	Mean Diff.	SE of diff.	Adjusted P Value
con-6-12-1	22.1				Model
con-6-12-2	23.4				6-12 vs. 12-12	61.7	76.67	-14.97	2.232	<0.0001
con-6-12-3	21.6				6-12 vs. 24-12	61.7	86.47	-24.77	2.232	<0.0001
6-12-1	60.5				12-12 vs. 24-12	76.67	86.47	-9.8	2.232	0.0023
6-12-2	61.2
6-12-3	63.4
con-12-12-1	23.1
con-12-12-2	23.4
con-12-12-3	22.3
12-12-1	72.4
12-12-2	78.3
12-12-3	79.3
con-24-12-1	22.1
con-24-12-2	21.5
con-24-12-3	22.4
24-12-1	80.5
24-12-2	88.7
24-12-3	90.2

## Sheet: E
	ALT				Test details	Mean 1	Mean 2	Mean Diff.	SE of diff.	Adjusted P Value
con-24-6-1	19.5				Model
con-24-6-2	19.4				24-6 vs. 24-12	72.37	80.03	-7.667	0.7226	<0.0001
con-24-6-3	18.8				24-6 vs. 24-24	72.37	77.6	-5.233	0.7226	<0.0001
24-6-1	73.4				24-12 vs. 24-24	80.03	77.6	2.433	0.7226	0.0143
24-6-2	72.4
24-6-3	71.3
con-24-12-1	18.5
con-24-12-2	19.1
con-24-12-3	18.8
24-12-1	81.2
24-12-2	80.5
24-12-3	78.4
con-24-24-1	20.4
con-24-24-2	19.8
con-24-24-3	18.9
24-24-1	78.5
24-24-2	77.4
24-24-3	76.9

## Sheet: F
	AST				Test details	Mean 1	Mean 2	Mean Diff.	SE of diff.	Adjusted P Value
con-24-6-1	22.4				Model
con-24-6-2	23.1				24-6 vs. 24-12	77.87	86.07	-8.2	1.066
con-24-6-3	23.5				24-6 vs. 24-24	77.87	81.33	-3.467	1.066
24-6-1	78.5				24-12 vs. 24-24	86.07	81.33	4.733	1.066
24-6-2	77.3
24-6-3	77.8
con-24-12-1	23
con-24-12-2	23.4
con-24-12-3	23.1
24-12-1	88.9
24-12-2	85.1
24-12-3	84.2
con-24-24-1	23.5
con-24-24-2	23.4
con-24-24-3	23.8
24-24-1	79.5
24-24-2	81.4
24-24-3	83.1
