# Supplementary material for: Exploring the effects of hypoxia and reoxygenation time on hepatocyte apoptosis and inflammation
Source: PLoS One. 2024 Nov 21;19(11):e0310535. doi: 10.1371/journal.pone.0310535 (PMC11581257; doi:10.1371/journal.pone.0310535)
Supplement: S1 Data — (ZIP) [file pone.0310535.s002.zip › Fig.2.xlsx]

## Sheet: A
			IL-1β
	Control			Model
6-12	13.4142	13.219	12.9755	70.5564	67.8257	69.0575
12-12	14.3943	14.8376	13.2678	72.7499	74.1939	72.4825
24-12	14.9363	14.0995	14.3943	82.4302	78.3643	76.6534
Test details	Mean 1	Mean 2	Mean Diff.	SE of diff.	Adjusted P Value
Model
6-12 vs. 12-12	69.15	73.14	-3.996	1.174	0.0134
6-12 vs. 24-12	69.15	79.15	-10	1.174	<0.0001
12-12 vs. 24-12	73.14	79.15	-6.007	1.174	0.0007

## Sheet: B
			TNF-α
	Control			Model
6-12	38.3545	43.031	31.5924	217.515	214.999	218.989
12-12	45.845	47.5237	49.5598	287.247	271.935	275.481
24-12	53.6989	58.4528	57.7424	295.434	290.215	299.922
Test details	Mean 1	Mean 2	Mean Diff.	SE of diff.	Adjusted P Value
Model
6-12 vs. 12-12	217.2	278.2	-61.05	3.873	<0.0001
6-12 vs. 24-12	217.2	295.2	-78.02	3.873	<0.0001
12-12 vs. 24-12	278.2	295.2	-16.97	3.873	0.0024

## Sheet: D
	IL-1β
6-12	12-12	24-12
0.279198	0.400025	1
0.365928	0.654362	1
0.570566	0.791032	1
Test details	Mean 1	Mean 2	Mean Diff.	SE of diff.	Adjusted P Value
6-12 vs. 12-12	0.4052	0.6151	-0.2099	0.1171	0.2503
6-12 vs. 24-12	0.4052	1	-0.5948	0.1171	0.0055
12-12 vs. 24-12	0.6151	1	-0.3849	0.1171	0.0384

## Sheet: E
	TNF-α
6-12	12-12	24-12
0.681583	0.474729	1
0.578313	0.815688	1
0.819872	1.38745	1
Test details	Mean 1	Mean 2	Mean Diff.	SE of diff.	Adjusted P Value
6-12 vs. 12-12	0.6933	0.8926	-0.1994	0.2248	0.6674
6-12 vs. 24-12	0.6933	1	-0.3067	0.2248	0.4148
12-12 vs. 24-12	0.8926	1	-0.1074	0.2248	0.8841

## Sheet: F
	IL-6
6-12	12-12	24-12
0.41831	0.53992	1
0.53822	0.410131	1
0.400721	0.494502	1
Test details	Mean 1	Mean 2	Mean Diff.	SE of diff.	Adjusted P Value
6-12 vs. 12-12	0.4524	0.4815	-0.0291	0.04699	0.8154
6-12 vs. 24-12	0.4524	1	-0.5476	0.04699	<0.0001
12-12 vs. 24-12	0.4815	1	-0.5185	0.04699	<0.0001

## Sheet: G
				IL-1β
	Control				Model
6-12	1	1	1	1	0.866406	1.07706	1.29629	1.22888
12-12	1	1	1	1	1.69617	1.20843	2.04947	1.51621
24-12	1	1	1	1	2.24707	2.63532	2.2362	2.16316
		Tukey's multiple comparisons test	Mean Diff.	95.00% CI of diff.	Below threshold?	Summary	Adjusted P Value
		6-12 vs. 12-12	0.442	0.6231	-0.1812	0.1105	0.2792
		6-12 vs. 24-12	0.442	1.212	-0.7705	0.1105	0.0002
		12-12 vs. 24-12	0.6231	1.212	-0.5894	0.1105	0.0012

## Sheet: H
				IL-6
	Control				Model
6-12	1	1	1	1	1.20762	1.40061	0.850139	1.07013
12-12	1	1	1	1	1.83863	1.30521	1.73445	1.30999
24-12	1	1	1	1	1.83087	2.38644	1.79412	1.89297
		Test details	Mean 1	Mean 2	Mean Diff.	SE of diff.	Adjusted P Value
		Model
		6-12 vs. 12-12	1.132	1.547	-0.4149	0.1318	0.0146
		6-12 vs. 24-12	1.132	1.976	-0.844	0.1318	<0.0001
		12-12 vs. 24-12	1.547	1.976	-0.429	0.1318	0.0116

## Sheet: I
				TNF-α
	Control				Model
6-12	1	1	1	1	1.64712	1.73522	1.09902	1.20335
12-12	1	1	1	1	1.29838	1.1297	1.22574	1.1302
24-12	1	1	1	1	1.792	1.85702	2.08064	2.07393
		Test details	Mean 1	Mean 2	Mean Diff.	SE of diff.	Adjusted P Value
		Model
		6-12 vs. 12-12	1.421	1.196	0.2252	0.1037	0.3206
		6-12 vs. 24-12	1.421	1.951	-0.5297	0.1037	0.0141
		12-12 vs. 24-12	1.196	1.951	-0.7549	0.1037	0.0016
